# Supplementary material for: Identifying functional dysregulation of NOD2 variant Q902K in patients with Yao syndrome
Source: Arthritis Res Ther. 2024 Feb 23;26:58. doi: 10.1186/s13075-024-03286-w (PMC10885518; doi:10.1186/s13075-024-03286-w)
Supplement: Supplementary file 1 — Additional file 1: Supplementary Table 1. TOP 30 pathways of GSEA Enrichment in PBMCs from patient 1. Supplementary Table 2. Leading edge subset of NOD-like receptor signaling pathway. [file 13075_2024_3286_MOESM1_ESM.xls]

## Sheet: Sheet1
Supplementary Table 1 TOP 30 pathways of GSEA Enrichment in PBMCs from Patient 1
Pathway	Gene Set Size	Enrichment score (ES)	Normalized ES (NES)	NOM.pval	FDR.qval
STAPHYLOCOCCUS_AUREUS_INFECTION	60	0.6898192	1.9782789	0.000000000	0.0011073826
NOD_LIKE_RECEPTOR_SIGNALING_PATHWAY	167	0.5971323	1.9613502	0.000000000	0.0005536913
CELL_CYCLE	124	0.6083729	1.9538852	0.000000000	0.0011075157
MALARIA	48	0.6668645	1.8204426	0.000000000	0.0097357410
INFLUENZA_A	165	0.5304602	1.7655653	0.000000000	0.0209468340
HEPATITIS_C	148	0.5291953	1.7401245	0.000000000	0.0234859160
AFRICAN_TRYPANOSOMIASIS	36	0.6616839	1.7321324	0.000000000	0.0222711940
INFLAMMATORY_BOWEL_DISEASE_(IBD)	63	0.5832779	1.6824497	0.002159827	0.0348787000
STARCH_AND_SUCROSE_METABOLISM	35	0.6301799	1.6350968	0.004301075	0.0517784300
P53_SIGNALING_PATHWAY	72	0.5319545	1.5947250	0.000000000	0.0758432150
DRUG_METABOLISM_OTHER_ENZYMES	72	0.5279592	1.5855933	0.002132196	0.0758407600
IL_17_SIGNALING_PATHWAY	89	0.5124879	1.5788856	0.002155172	0.0750706400
LEGIONELLOSIS	55	0.5601036	1.5666980	0.002169197	0.0791739450
OLFACTORY_TRANSDUCTION	245	0.4535739	1.5645299	0.000000000	0.0755653300
C_TYPE_LECTIN_RECEPTOR_SIGNALING_PATHWAY	104	0.4950859	1.5627437	0.002132196	0.0721429400
RIG_I_LIKE_RECEPTOR_SIGNALING_PATHWAY	66	0.5338991	1.5464512	0.004140787	0.0790286200
CYTOKINE_CYTOKINE_RECEPTOR_INTERACTION	281	0.4397022	1.5427537	0.000000000	0.0777304000
TUBERCULOSIS	171	0.4579818	1.5267094	0.000000000	0.0861408040
MINERAL_ABSORPTION	50	0.5461459	1.5257808	0.004484305	0.0825702250
OOCYTE_MEIOSIS	123	0.4779474	1.5246195	0.004073320	0.0790610800
RENIN_ANGIOTENSIN_SYSTEM	23	0.6267702	1.5077881	0.032537960	0.0901733500
PHAGOSOME	148	0.4531171	1.4847734	0.002083333	0.1060458700
PYRIMIDINE_METABOLISM	57	0.5233725	1.4842209	0.023012552	0.1018350500
MEASLES	134	0.4577034	1.4713795	0.003891051	0.1115679200
RIBOSOME	150	-0.6673593	-2.2059412	0.000000000	0.0000000000
HERPES_SIMPLEX_VIRUS_1_INFECTION	478	-0.4977875	-1.8409691	0.000000000	0.0034453312
SPLICEOSOME	133	-0.5169524	-1.6656170	0.000000000	0.0576413240
RNA_TRANSPORT	160	-0.4955912	-1.6406761	0.000000000	0.0626589700
RNA_POLYMERASE	31	-0.6430735	-1.6356279	0.003690037	0.0540402700
AMINOACYL_TRNA_BIOSYNTHESIS	44	-0.5893557	-1.5879382	0.001976285	0.0914062300
Supplementary Table 2 Leading edge subset of NOD-like receptor signaling pathway.
SYMBOL	RANK IN GENE LIST	RANK METRIC SCORE	RUNNING ES
DEFA5	13	4.71089	0.0393896
CAMP	76	4.22759	0.0735952
DEFA3	241	3.39691	0.0984868
DEFA1B	409	2.96928	0.119708
DEFA1	453	2.87569	0.142956
OAS3	594	2.56173	0.161357
OAS1	658	2.47928	0.180812
MEFV	731	2.35764	0.199038
OAS2	839	2.20398	0.215175
MAPK14	857	2.17243	0.23309
GBP5	926	2.08756	0.249131
NLRC4	979	2.02787	0.265033
NLRP12	1030	1.98351	0.280607
DEFA4	1078	1.93401	0.295832
GBP1	1094	1.91744	0.311644
IRF7	1543	1.57698	0.314755
PRKCD	1624	1.53567	0.325875
AIM2	1754	1.46078	0.335252
CARD16	1760	1.45949	0.347433
CASP5	1786	1.44871	0.359069
BCL2L1	1865	1.40398	0.369125
IL18	2108	1.29545	0.374543
MYD88	2195	1.26621	0.383257
MCU	2312	1.22335	0.390928
PYCARD	2516	1.14075	0.395928
STAT2	2570	1.1234	0.404188
TRPM2	2609	1.11107	0.412685
ANTXR2	2627	1.10623	0.421618
IRF9	2638	1.10328	0.430685
CARD6	2684	1.08436	0.438798
IFI16	2771	1.05801	0.445757
NAMPT	2794	1.0496	0.4541
CARD17	2867	1.02485	0.461098
CASP12	3125	0.955949	0.463315
RNF31	3206	0.936242	0.469385
GBP7	3234	0.93011	0.476608
GBP4	3261	0.920066	0.483768
CXCL1	3286	0.913295	0.490917
NAIP	3317	0.900894	0.497825
NLRP3	3402	0.875613	0.503293
GBP3	3477	0.855883	0.508823
CYBB	3524	0.847472	0.514917
CCL2	3654	0.815742	0.51886
CASP1	3661	0.814232	0.525583
STAT1	3797	0.788644	0.529161
ITPR2	3800	0.788503	0.535758
PANX1	3849	0.777819	0.54122
MAPK11	4040	0.734378	0.543092
RBCK1	4384	0.669296	0.540941
TANK	4415	0.66425	0.545856
NLRX1	4520	0.64203	0.548903
IL6	4548	0.637243	0.553658
CASP4	4600	0.628936	0.557798
RIPK2	4612	0.626668	0.562827
MAPK10	4652	0.619361	0.567159
STING1	4750	0.60197	0.570027
GABARAPL2	4873	0.578743	0.572132
CTSB	5036	0.54952	0.573083
NOD2	5299	0.511496	0.571442
TRPV2	5372	0.498825	0.574009
CYBA	5399	0.49605	0.577598
MFN2	5478	0.482198	0.579888
IFNA14	5514	0.476378	0.583107
PSTPIP1	5583	0.465864	0.585487
GSDMD	5643	0.456732	0.587995
NOD1	5777	0.435885	0.588646
GBP2	5804	0.43222	0.591697
MFN1	5914	0.419208	0.592753
TLR4	6033	0.401149	0.593453
TNF	6166	0.388196	0.593726
RIPK3	6234	0.379535	0.595402
IFNA8	6296	0.369882	0.597132
